# Supplementary material for: Electrophysiological Evidence for Domain-General Inhibitory Control during Bilingual Language Switching
Source: PLoS One. 2014 Oct 24;9(10):e110887. doi: 10.1371/journal.pone.0110887 (PMC4208819; doi:10.1371/journal.pone.0110887)
Supplement: Table S1 — Demographic and language proficiency data. (XLS) [file pone.0110887.s001.xls]

## Sheet: Sheet1
"1"represents high-IC group,"2"represents low-IC group in the row of inhibitory control.
A self-rating questionnaire was used to obtain proficiency scores.
The scores are on a five point scale, in which "5" represents that L2 skills were just as good as L1 skills and "1 " represents that L2 skills were much worse than L1 skills.
inhibitory control	sex	age	L1 listening	L1 speaking	L1 reading	L1 writing	L2 listening	L2 speaking	L2 reading	L2 writing
1	male	24	5	5	5	5	3	3	2	2
1	female	22	4	4	4	5	2	2	2	3
1	female	24	4	5	5	4	2	2	2	3
1	female	24	4	4	4	4	2	3	2	2
1	male	23	4	5	4	4	1	2	3	3
1	female	20	4	4	4	4	2	3	3	3
1	female	22	4	4	4	4	2	2	2	3
1	female	23	4	4	4	4	2	3	2	2
1	male	23	5	5	5	5	3	3	2	3
1	female	21	5	4	5	5	2	3	2	3
1	female	23	5	5	5	4	2	2	3	3
1	female	22	4	4	4	4	2	2	3	3
1	female	21	4	4	4	4	2	2	3	2
1	female	22	5	4	5	5	2	3	3	3
1	male	24	5	4	5	4	3	3	2	2
1	female	22	5	4	4	5	2	2	3	3
1	female	24	5	5	5	5	3	3	2	3
1	female	20	4	5	4	4	2	1	3	3
1	female	20	5	4	4	4	1	1	2	2
1	male	19	4	4	5	5	2	2	3	2
1	male	22	5	4	5	5	2	2	3	3
2	female	24	5	5	5	4	3	2	3	2
2	male	24	4	4	4	5	3	2	3	2
2	female	19	4	4	5	5	3	2	3	2
2	male	24	4	4	4	5	3	3	3	3
2	female	22	4	5	4	4	2	3	3	2
2	female	19	4	5	4	5	2	2	2	3
2	female	23	5	5	5	4	2	3	2	2
2	female	22	5	5	5	5	3	3	2	2
2	female	24	5	5	5	5	2	1	2	3
2	male	22	5	5	5	5	3	3	3	3
2	female	23	4	5	4	4	2	2	2	3
2	female	24	5	4	4	4	2	2	2	3
2	male	24	5	5	4	4	2	2	2	2
2	female	19	4	4	4	4	1	1	3	2
2	female	24	5	5	4	4	3	3	1	2
2	female	17	5	4	4	4	1	2	3	3
2	female	18	5	5	5	4	2	2	2	2
2	male	18	5	5	4	4	2	3	3	2
2	male	23	5	4	4	4	2	1	3	2
2	female	22	4	5	4	5	2	1	3	3
2	male	23	5	5	5	5	3	2	2	3
