# Supplementary material for: Electrophysiological Evidence for Domain-General Inhibitory Control during Bilingual Language Switching
Source: PLoS One. 2014 Oct 24;9(10):e110887. doi: 10.1371/journal.pone.0110887 (PMC4208819; doi:10.1371/journal.pone.0110887)
Supplement: Table S2 — Language switching materials. (XLS) [file pone.0110887.s002.xls]

## Sheet: Sheet1
English words	length	word frequency	Familiarity	Chinese words	word frequency	familiarity
bed	3	187.12	4.98	床铺	193.91	4.8
eye	3	221.55	4.95	眼睛	169.11	5
dog	3	192.84	4.95	小狗	351.99	5
bus	3	74.18	4.95	公交	5.93	4.9
book	4	176.98	4.95	书本	213.2	4.9
phone	5	32.37	4.95	电话	547.72	4.9
girl	4	557.12	4.95	女孩	393.39	4.9
moon	4	49.96	4.9	月亮	12.79	4.7
apple	5	8.29	4.9	苹果	22.83	4.9
ear	3	33.43	4.9	耳朵	34.91	4.8
cat	3	66.33	4.9	小猫	105.05	4.9
mirror	6	24.18	4.88	镜子	23.01	4.8
hair	4	153.55	4.88	头发	117.9	4.9
tree	4	65	4.88	树木	64.09	4.8
bird	4	45.45	4.88	小鸟	9.39	4.9
key	3	86.86	4.85	钥匙	111.81	4.8
glass	5	60.71	4.85	杯子	16.13	4.9
door	4	292.06	4.85	房门	264.68	4.6
bag	3	28.55	4.85	书包	2.77	4.9
window	6	86	4.85	窗户	40.75	4.8
chair	5	49.24	4.85	椅子	35.29	4.9
house	5	514	4.85	房子	245.12	4.9
watch	5	330.02	4.83	手表	15.23	4.8
flower	6	47.59	4.83	花朵	3.61	4.8
car	3	483.06	4.83	汽车	70.74	4.8
knife	5	46.8	4.83	小刀	81.71	4.7
banana	6	10.73	4.83	香蕉	11.77	4.9
pencil	6	9.86	4.8	铅笔	7.27	4.9
desk	4	43.9	4.8	书桌	2.33	4.9
box	3	89.75	4.8	箱子	44.86	4.6
bread	5	28.33	4.8	面包	35.8	4.9
clock	5	58.63	4.78	钟表	1.34	4.7
cake	4	45.06	4.78	蛋糕	59.23	4.9
star	4	81.35	4.75	星星	19.58	4.7
nose	4	69.75	4.75	鼻子	40.96	4.8
pig	3	39.14	4.75	小猪	59.95	4.7
train	5	95.06	4.73	火车	45.7	4.8
cloud	5	11.75	4.73	云彩	1.49	4.6
boat	4	95.78	4.73	小船	2.53	4.6
coat	4	42.08	4.73	外套	25.79	4.8
hat	3	64.18	4.7	帽子	46.29	4.8
rose	4	53.02	4.68	玫瑰	17.53	4.6
shirt	5	46.37	4.68	衬衫	25.28	4.8
mouse	5	19.12	4.68	老鼠	36.78	4.6
dress	5	87.2	4.65	裙子	34.67	4.7
monkey	6	33.51	4.6	猴子	26.56	4.6
piano	5	24.86	4.6	钢琴	21.94	4.6
ball	4	40.16	4.6	皮球	0.63	4.6
