# Supplementary material for: Electrophysiological Evidence for Domain-General Inhibitory Control during Bilingual Language Switching
Source: PLoS One. 2014 Oct 24;9(10):e110887. doi: 10.1371/journal.pone.0110887 (PMC4208819; doi:10.1371/journal.pone.0110887)
Supplement: Table S3 — Simon task latency data. (XLS) [file pone.0110887.s003.xls]

## Sheet: Sheet1
"1"represents high-IC group,"2"represents low-IC group.
inhibitory control	congruent repeat	incongruent repeat	incongruent switch	congruent switch
1	96.45	112.69	129.88	100.1
1	162.94	260.34	296.38	177.8
1	168.01	179.04	167.39	182
1	525.01	548.8	591.23	581.1
1	213.4	270.91	261.77	224.7
1	135.48	143.27	160.1	159.2
1	262.43	279.77	273.17	268.9
1	244.45	191.77	222.86	280.4
1	74.94	113.46	124.59	76.4
1	313.7	319.09	307.66	317.8
1	230.83	295.26	345.85	265.9
1	285.06	349.08	364.96	322.3
1	273.87	267.17	277.94	292.7
1	223.74	240.68	274.17	251.6
1	152.81	151.65	175.77	157.6
1	145.84	181.88	206.31	165.1
1	67.3	73.95	88.61	92.7
1	144.76	179.59	209.18	186.6
1	115.04	146.76	166.78	139.8
1	364.84	405.26	406.7	357.3
1	295.03	304.11	338.37	301
2	396.16	443.31	429.31	433.2
2	215.17	228.77	272.45	302.3
2	284.79	374.17	339.43	311.8
2	104.28	105.3	101.71	100.5
2	201.74	239.29	245.97	237.2
2	346.26	387.41	368.53	410.8
2	544.03	606.26	622.53	593.3
2	420.5	515.87	525.76	375
2	358.34	354.89	351.67	383.4
2	475.48	579.64	577.88	545.3
2	182.21	378.37	348.81	241.3
2	268.85	319.67	315.26	347.6
2	376.18	518.91	492.85	512.9
2	125.46	154.6	185.49	189
2	496.7	643.15	666.35	646.5
2	241.85	348.39	327.49	260
2	132.31	198.04	183.02	173.3
2	341.57	379.18	405.37	431.7
2	251.28	326.11	301.06	289
2	384.57	512.84	437.21	426.8
2	479.84	478.08	488.03	514
