# Supplementary material for: Electrophysiological Evidence for Domain-General Inhibitory Control during Bilingual Language Switching
Source: PLoS One. 2014 Oct 24;9(10):e110887. doi: 10.1371/journal.pone.0110887 (PMC4208819; doi:10.1371/journal.pone.0110887)
Supplement: Table S4 — Language switching latency data. (XLS) [file pone.0110887.s004.xls]

## Sheet: Sheet1
"1"represents high-IC group,"2"represents low-IC group.
inhibitory control	Chinese repeat	English repeat	English switch	Chinese switch
1	443.25	436.34	442.72	428.7
1	458.49	468.17	474.43	497.1
1	302.89	263.75	288.69	308.2
1	364.01	363.47	365.59	379
1	327.08	232.03	250.17	306
1	261.3	197.99	198.69	257.4
1	216.98	231.63	234.46	196.2
1	211.34	277.53	273.2	189.6
1	178.36	149.27	152.94	211
1	628.1	543.31	547.97	617.2
1	275.77	300.74	354.27	283.2
1	306.5	303.38	344.86	307.2
1	568.59	550.93	603.62	580.8
1	719.79	704.12	763.64	880.5
1	510.27	407.56	394.9	491.2
1	627.03	619.08	624.98	610.6
1	628.23	604.75	609.74	599.8
1	452.43	421.29	449.28	471.1
1	578.9	550.87	549.2	596.1
1	810.04	808.81	854.71	823
1	531.86	536.77	544.88	579.7
2	525.41	465.47	524.87	568.8
2	497.97	574.31	565.7	585.8
2	461.29	458.57	454.44	495.4
2	508.68	509.37	472.06	494.6
2	599.47	666.32	674.54	671.9
2	539.07	501.59	492.47	585.5
2	608.41	611.4	600.69	670.3
2	671.8	640.23	637.82	783.4
2	629.83	603.86	583.54	611.2
2	675.69	596.31	629.46	680.6
2	579.41	537.69	593.03	622.3
2	334.35	356.04	382.95	444.5
2	414.9	382.5	370.13	403.7
2	395.78	394.35	427.11	405.9
2	791.63	739.2	794.84	883.7
2	227.7	195.97	227.16	277.5
2	344.32	306.72	317.37	322.6
2	597.29	584.71	642.28	646.6
2	368.73	288.58	320.58	402
2	579.1	494.55	530.11	595.4
2	481.77	463.16	473.7	475.6
