# Supplementary material for: Electrophysiological Evidence for Domain-General Inhibitory Control during Bilingual Language Switching
Source: PLoS One. 2014 Oct 24;9(10):e110887. doi: 10.1371/journal.pone.0110887 (PMC4208819; doi:10.1371/journal.pone.0110887)
Supplement: Table S5 — N2 amplitude data. (XLS) [file pone.0110887.s005.xls]

## Sheet: Sheet1
"1"represents high-IC group,"2"represents low-IC group.
"11"repsents Chinese repeat trials,"22"represents English repeat trials, "12"represents English switch trials, "21"represents Chinese repeat trials.
inhibitory control	F311	F111	FZ11	F211	F411	FC311	FC111	FCZ11	FC211	FC411	C311	C111	CZ11	C211	C411	F322	F122	FZ22	F222	F422	FC322	FC122	FCZ22	FC222	FC422	C322	C122	CZ22	C222	C422	F312	F112	FZ12	F212	F412	FC312	FC112	FCZ12	FC212	FC412	C312	C112	CZ12	C212	C412	F321	F121	FZ21	F221
1	1.12105	1.12899	1.68754	1.42855	0.964407	0.896367	1.04481	1.77478	1.45485	0.769579	0.558268	0.947897	1.8593	0.755928	0.964789	0.948545	0.946532	1.05242	0.823442	0.773046	0.525322	1.38505	1.0643	0.550748	0.806471	0.380148	0.505976	0.776675	1.47656	2.16581	1.3193	1.26004	1.51313	1.27279	0.718882	0.836965	1.16944	1.00917	0.91044	0.725235	1.04045	0.819633	0.835002	1.66871	1.88693	3.07723	2.99721	3.41277	3.07874
1	4.18401	4.28963	4.05586	3.99783	2.23186	0.336912	2.78169	2.87987	1.7727	0.718768	0.367763	0.773915	0.506955	1.17432	2.0367	4.14386	4.30957	4.20347	4.20609	2.74015	0.365697	2.64176	2.73284	2.12873	1.40705	0.539416	0.743761	0.398426	0.918747	1.10876	4.80654	4.91369	4.31918	4.2952	2.55364	0.941371	3.02446	3.01491	1.69649	0.853163	0.72061	0.396958	0.490815	1.38107	1.89532	3.79037	3.88123	3.37943	3.35237
1	1.30545	0.30012	0.421119	0.790369	0.774814	1.16268	0.281596	1.10308	0.960052	0.856128	2.33499	0.436485	0.678476	0.489384	0.780417	0.819407	0.677886	1.301	1.72295	1.70712	0.95053	0.127304	2.29408	2.30917	1.643	3.04267	0.18637	1.1996	1.23971	0.393682	0.400712	1.95915	1.88183	2.34617	2.33597	0.467529	0.729374	2.4721	2.50938	1.45833	2.58658	0.460661	1.46621	1.15747	0.580518	1.35846	0.535367	0.612128	0.624071
1	3.65835	3.66394	2.56143	2.98111	4.11697	4.04076	3.69043	5.14143	3.90426	4.43332	5.31171	4.94605	5.36164	4.22898	5.78247	1.39912	1.39415	0.671366	1.29655	1.65808	1.87434	1.04695	2.83535	1.61097	2.70771	3.46713	2.64471	3.03562	1.90693	3.76919	0.378591	0.385678	0.383433	0.407563	1.2372	0.445038	0.381219	1.31357	0.29246	1.74333	1.95322	1.09682	1.49778	0.564037	3.11911	2.52214	2.50673	1.96823	2.61623
1	1.69709	1.64281	1.55615	1.56334	2.10031	1.59552	1.16664	0.991127	1.12224	1.59001	1.70354	1.79542	0.682833	1.4105	1.94914	2.17494	2.23567	2.1304	2.60251	2.52718	1.9976	1.2218	1.30422	1.49954	1.66343	1.90368	1.75075	1.22228	1.48476	1.71873	3.59512	3.61608	3.58644	4.12926	4.48338	3.36106	2.69213	1.74057	3.2195	3.87762	3.30061	3.34007	2.06372	3.22982	4.01697	4.41803	4.20504	4.01478	3.30158
1	0.951647	2.65505	5.42586	5.93818	4.61262	0.60018	3.36944	6.79995	4.55745	4.37137	1.01329	3.79149	5.20408	3.93403	2.17095	0.378607	3.85269	6.46505	6.45895	5.21919	0.352294	5.20257	7.81678	5.93603	3.91556	0.830424	4.24008	5.56688	4.5291	2.07073	3.75193	0.692368	1.94159	2.60376	2.0909	3.75353	0.304615	3.24222	2.34047	1.45773	4.08094	0.464839	2.60974	1.52085	0.51682	0.803856	2.86298	5.07676	6.24992
1	1.00666	1.20148	0.550525	0.838108	1.11194	0.873395	0.423064	0.486271	0.509065	0.823808	1.04357	0.457947	0.6864	0.436747	1.47105	0.487027	0.51201	0.763847	0.742033	0.626916	0.689711	1.22973	1.82456	1.38343	0.82138	0.671977	1.29435	0.675428	1.11808	0.52783	0.783413	0.704757	0.378535	0.560839	0.563442	0.298901	0.480602	1.11738	1.18316	0.756209	0.366228	0.997073	0.637567	0.988962	0.425699	0.23838	0.292376	1.12598	1.49113
1	0.82095	0.997414	1.81604	0.559989	0.901944	0.285877	1.91955	3.04915	1.44047	1.18827	1.17984	0.593519	0.504386	0.252236	1.91102	0.542988	0.787095	1.60566	0.169929	1.14031	0.462864	2.59051	3.66734	1.52523	0.70996	0.377153	1.61474	0.789749	0.538743	1.04122	2.8991	3.23941	4.11461	2.46639	0.776436	2.04806	3.93351	5.28814	3.07332	0.472758	0.688753	2.39021	0.892086	1.40177	0.947533	1.63899	1.84435	3.02181	1.27551
1	5.84103	6.16836	6.95461	5.91351	5.93563	4.1724	5.10948	4.9308	4.79618	3.72644	1.63055	2.04217	0.796339	1.01465	1.39201	6.09538	7.05578	7.78294	6.90166	7.01246	4.35466	5.53228	5.53042	5.39741	4.56313	1.42937	2.21975	1.37148	1.12298	2.09761	5.54643	5.88212	6.92651	5.22081	5.29664	4.59429	5.47275	5.1135	4.97632	3.31519	1.83815	2.64877	1.52826	1.56072	1.46361	6.32474	6.92689	7.74557	6.57848
1	5.74344	7.62126	5.61468	5.52665	5.51625	3.43588	4.7589	2.9229	0.739174	0.746188	0.827466	4.04917	4.18188	4.22206	6.01203	7.19572	9.21982	6.76878	6.62591	6.65143	3.70865	5.24089	3.44546	0.682721	1.09115	0.629388	4.67262	4.9454	4.98319	6.92475	4.83535	6.50407	4.43405	4.28474	4.29119	2.06593	2.95717	1.37164	0.83021	2.11683	0.904676	6.10104	6.19945	6.17287	7.74927	4.83806	7.50762	5.60505	5.45543
1	3.79096	3.74784	2.28892	2.30803	2.41169	3.24281	2.1396	1.51854	1.85441	2.69023	2.68463	2.57082	2.37017	2.41006	3.06604	3.39386	3.34223	2.03768	2.10621	2.19948	2.97613	2.04142	1.60288	1.76111	2.57818	2.25381	2.55976	2.28086	2.40624	2.95332	2.21944	2.18048	1.01137	1.33466	1.41203	2.01041	0.711216	0.511566	0.6525	1.50418	1.42875	1.23853	0.520614	0.705028	1.53353	3.24074	3.17972	1.34626	1.50486
1	2.99736	3.01467	5.01755	3.92871	3.94925	1.4592	3.27621	4.85755	3.7306	2.92409	0.958039	0.895526	1.90945	1.88322	1.62416	3.30519	3.30613	4.33093	3.53485	3.1637	1.25814	2.27901	3.56524	2.66724	2.29235	0.378339	0.764857	1.09508	1.37609	1.52905	4.98914	5.0309	5.72365	5.04856	4.70776	2.10593	3.57751	5.17813	4.31885	3.24508	0.608643	0.798423	2.02372	2.36561	2.04073	2.51455	2.50169	3.64751	3.28845
1	3.74395	3.61109	2.99398	3.10344	3.57514	4.44405	2.8391	2.79894	3.64326	5.09894	5.37409	4.58467	4.96124	5.98403	6.49067	4.61596	4.49617	3.63675	4.47182	5.36571	5.67252	4.11407	4.12065	5.05308	6.59054	6.26797	5.62255	5.53747	6.9245	6.71901	0.555905	0.534666	0.447286	1.04388	1.67798	1.41223	0.551999	0.559024	2.12893	3.70155	3.17533	2.48822	3.50734	4.80097	5.71285	2.8677	2.80516	1.51817	1.72715
1	0.746151	0.733386	0.721673	0.719754	0.665209	0.711237	0.937344	1.40458	0.921525	0.398812	0.875595	0.66856	0.669321	0.606357	1.55447	1.33378	1.36315	1.5215	1.54834	1.39029	0.712581	1.30851	1.35944	1.03983	0.330414	0.733144	0.598875	0.607993	0.39983	1.87095	0.476056	0.512158	0.653956	0.65451	0.575369	0.1777	0.663522	0.922737	0.557624	0.559968	0.80515	0.413818	0.585931	0.361497	2.02318	1.10722	1.10078	0.908357	0.856235
1	7.94618	7.92418	6.08527	5.09014	4.98508	7.53083	8.01892	5.80462	5.75085	5.64594	6.84287	7.16165	7.86643	5.6689	3.32853	7.33287	7.34081	5.90714	4.77547	4.70188	6.81762	7.96534	6.02264	5.92158	5.81513	6.54634	7.57124	8.42763	6.72839	3.85386	6.02663	6.06974	4.82963	3.88155	3.78337	5.55236	6.9147	5.06216	5.00428	4.88649	5.30414	6.56956	7.89814	5.89899	2.99763	5.38469	5.7717	4.70084	3.77306
1	6.58368	6.58266	6.67176	6.48836	6.45822	5.90412	5.92208	6.035	6.19481	6.1624	2.30253	4.35313	4.07739	5.1455	5.07391	5.73491	5.75604	5.8007	5.53273	5.53916	5.23772	5.27032	5.37451	5.32973	5.30331	1.9444	3.83316	3.30294	4.10384	4.05051	5.74994	5.77304	5.87144	5.10327	5.056	4.87734	4.907	5.06051	4.59704	4.55591	1.53242	3.12736	2.49013	3.30496	3.2361	4.20542	4.25256	4.30649	4.04927
1	1.22512	0.915657	0.723868	0.624073	0.703147	0.67826	0.258193	0.56749	0.460194	1.76386	2.11471	0.98623	0.691031	1.92623	3.75306	1.00286	0.961962	0.878002	0.76886	1.05202	0.487729	0.885667	1.37087	0.675686	1.12105	0.561233	0.786232	1.02933	0.415393	2.87656	0.887249	0.585856	0.925442	1.1105	2.23613	1.70976	0.728479	0.455196	0.963223	2.30025	2.25257	0.935087	0.739877	2.02034	4.25999	2.64638	2.083	2.31081	2.49702
1	8.45022	8.37847	8.44228	8.28279	8.21622	7.33674	8.22246	8.27182	8.17182	5.68593	4.95466	5.31928	1.62224	4.22684	2.25206	7.30527	7.23884	7.2372	7.12091	7.07012	5.78961	6.97842	7.14992	7.06766	3.85952	3.30024	3.97276	0.88657	2.48755	1.09065	6.72284	6.67718	6.69981	6.56631	6.49444	5.0544	5.86001	5.96139	5.87306	3.78128	2.83682	3.16527	1.01054	1.92112	1.08227	7.64716	7.55695	7.59712	7.45815
1	4.75633	4.8895	4.8373	4.36072	4.23803	4.48208	4.57351	4.67895	3.22672	3.05764	2.1477	3.66686	3.95582	1.95554	1.58439	5.21616	5.35616	5.34708	5.08174	4.96795	5.22257	5.33566	5.4914	4.41097	4.3155	2.95146	4.718	5.07122	3.14068	3.06693	3.42362	3.48485	3.42841	2.72654	2.67768	3.47314	3.70503	3.81001	2.16273	1.96131	2.15895	3.43821	3.61763	1.77948	1.3272	4.35766	4.47057	4.46914	3.91178
1	1.10027	1.11137	0.551001	0.569164	0.567333	1.06461	0.978499	0.793724	0.772454	0.542989	4.38814	2.74649	1.83938	1.8523	1.70154	1.77863	1.79802	1.85225	1.75538	1.67137	1.73183	1.71833	1.8137	1.65101	1.59292	1.3516	1.01188	1.0966	1.13409	0.67817	1.24315	1.29381	0.651262	0.618972	0.631351	1.23033	1.13156	0.731345	0.715525	0.60635	4.03776	3.34864	2.27772	2.28113	1.68904	0.644795	0.616798	0.351782	0.274647
1	3.35011	4.05065	4.09944	3.92396	4.24609	2.47275	3.6249	4.76442	3.97788	2.76297	2.00344	2.36252	3.53631	2.27183	1.29786	2.89134	3.49947	3.56831	3.62206	3.90463	2.22963	3.25917	4.49441	3.65853	2.96446	1.96259	2.38341	3.43675	2.28583	1.56918	1.43453	1.91125	1.94419	1.80601	2.22221	0.407467	1.05847	2.05884	1.80221	1.42231	0.481251	0.355121	1.18688	0.663073	0.40493	1.71189	2.22457	2.32756	2.17718
2	2.28211	4.66936	4.93729	5.01761	4.45102	0.339951	2.71539	4.23825	3.75125	2.7135	1.70187	0.481376	2.31845	1.75393	0.340375	3.30784	5.62038	6.13382	6.25594	5.662	1.27413	3.79687	5.34604	4.89634	3.96245	0.829629	0.841567	3.35308	2.72264	0.881167	3.81851	5.83044	6.4644	6.77782	6.25	1.81352	3.91574	5.18814	4.87077	4.11397	0.717937	0.787299	2.57654	1.7704	0.758826	2.3545	4.67038	5.07461	5.21293
2	2.73388	5.39384	6.10185	6.11737	4.48303	2.44259	5.57572	6.31785	6.23066	3.73692	1.47712	3.45616	5.443	3.62419	0.901702	2.66421	5.13387	5.65953	5.50601	4.59527	3.40388	5.08761	5.65715	5.51591	3.62348	1.28771	2.72241	4.58631	2.71092	1.38596	3.35066	7.55579	8.73429	8.31483	7.09143	4.17607	7.39149	8.56755	8.45749	5.62915	2.24396	4.92103	7.51652	5.03344	2.26375	1.91372	4.73085	5.81526	6.31055
2	4.91916	10.2037	7.98696	8.34181	6.35427	4.96193	8.35738	8.96676	9.02085	7.01105	3.54817	6.99272	6.31873	6.23739	5.45868	5.35156	9.25514	4.84727	4.94896	4.20738	5.46088	7.41862	6.36972	6.47658	4.80067	4.96077	8.33283	5.52458	5.40521	4.46275	4.3958	7.98296	6.79705	6.44527	4.43107	4.47591	7.66878	7.98158	7.85423	4.65336	4.06178	7.38346	5.00634	4.96315	3.9671	1.45825	6.84416	4.15738	4.94852
2	9.04907	9.35175	8.26497	9.24835	9.18958	10.0152	7.93322	6.54319	5.00538	4.92285	6.77998	3.99571	3.85773	1.39048	0.86303	6.4459	7.30785	6.91254	8.01769	7.78315	8.64718	7.3427	6.16442	5.31597	4.81311	7.07525	5.07925	5.23428	2.06715	0.958708	10.2503	11.051	11.3876	11.187	9.54304	9.8614	10.746	10.1321	7.60777	6.56682	8.55602	6.98872	7.50836	4.25705	2.15547	6.24863	7.54019	7.26176	7.34661
2	8.21231	8.18618	7.26037	6.17643	6.06705	6.28337	6.81366	6.92553	5.35645	3.98932	4.55711	4.74992	5.12396	3.23646	0.950732	5.99694	5.98387	4.77824	3.83208	3.78034	4.46019	4.74384	4.32116	3.09795	2.01093	2.7633	3.11579	3.46805	1.96335	0.576885	7.34735	7.33342	6.46331	4.91366	4.82867	5.60078	6.33585	6.10956	4.36151	2.94066	4.05518	4.53408	5.00607	3.10029	0.436441	9.93056	9.93333	9.06038	7.83236
2	5.68317	5.58394	5.61458	3.0323	3.01179	5.61968	5.62547	5.77282	2.88441	1.36584	2.67853	3.74422	1.59196	2.24117	0.991409	4.71167	4.6527	5.7967	3.35567	3.3514	4.64053	4.70912	6.30334	3.63788	1.49517	2.08896	3.69577	1.98725	2.74766	0.715495	7.45955	7.40671	8.20034	5.08761	5.05417	7.39537	7.46212	8.29172	5.16066	2.88967	4.08182	6.00898	3.83622	4.72192	1.23477	5.34837	5.30545	6.17083	3.0284
2	1.36829	5.16419	5.38241	1.07519	0.894956	1.35124	2.18808	4.83563	1.66719	1.44623	0.406272	2.69779	2.01648	0.443804	1.59785	3.49891	7.0174	7.56587	3.12863	2.54761	3.93498	5.40571	5.64564	5.54167	1.4726	2.86823	5.54026	3.38504	2.20957	1.98601	5.37464	8.41902	9.80601	5.00898	3.28374	4.84366	8.48046	9.29658	6.98942	3.53925	3.30464	6.95378	6.14275	4.04315	3.75331	3.29769	5.80259	6.727	3.5094
2	5.21849	6.81435	8.04194	7.65105	7.37316	3.82075	6.14722	8.07913	7.41458	5.83211	0.968019	4.10847	5.1539	5.27351	4.66003	4.86362	6.97325	7.80639	6.99807	7.48664	3.5689	6.57768	7.46441	6.94968	5.6044	1.52638	4.69902	5.30952	5.21232	3.76789	6.21284	7.53813	9.22916	9.08935	8.86364	4.80856	7.55002	8.98747	8.47648	7.58384	1.79901	5.30876	5.96445	5.88231	4.81681	3.48548	4.03084	4.92375	4.53879
2	0.8639	1.00815	0.511646	0.710899	1.60146	0.620672	1.10102	0.515014	0.620842	1.57133	0.413939	0.230131	0.424489	1.50315	2.02031	1.75838	1.87437	1.22893	0.287699	0.745951	1.3182	1.52782	1.04536	0.480629	1.31527	0.249589	0.357106	0.337391	1.31129	2.36284	1.44891	1.57878	0.799434	0.477623	1.2046	1.25537	1.50443	1.01922	0.534862	1.11766	0.478592	0.460802	0.381239	1.13779	2.22593	1.7144	1.774	1.26	0.236355
2	3.61415	2.86519	2.05687	1.9916	2.33366	4.18803	2.27229	0.657934	0.969875	2.15467	4.44921	2.19647	1.65003	1.61714	2.43045	4.54155	3.74707	2.94443	2.85171	3.35435	4.81634	2.79378	1.34909	1.6727	2.90711	4.66917	2.46988	1.58939	1.97808	2.83256	4.16931	3.50383	2.96683	2.97603	3.09472	4.38503	2.98703	1.77049	2.00072	2.55838	4.68882	3.11428	2.36075	2.38069	2.53441	3.92089	3.20085	2.3119	2.52242
2	4.02327	4.69227	4.95365	4.70227	4.68376	9.4031	2.24176	3.26032	2.85986	2.95479	0.378241	0.317445	1.20661	0.777921	1.06401	1.45985	1.83822	1.78284	1.59591	1.58031	10.241	0.417704	0.986986	0.562076	0.464801	1.705	1.0538	1.74919	0.822993	0.643825	0.855268	0.934738	0.803128	0.687489	0.647164	11.5525	0.833418	1.22136	0.738942	0.685308	0.463388	0.433415	0.55051	0.536256	0.41111	1.55503	2.42106	2.75739	2.59872
2	4.3555	6.38051	7.226	7.05697	7.05425	5.62083	5.76045	5.87769	5.91797	5.9446	3.25736	3.39116	0.945533	4.81006	4.43036	2.78829	4.38934	4.77474	4.6666	4.64091	3.04865	3.11545	3.28184	3.34486	3.34041	0.763865	0.865194	2.11326	1.87191	1.34326	5.35561	7.3574	8.24918	8.03039	8.02982	6.77832	6.88048	7.08477	7.11234	7.11065	3.87618	4.61401	1.21746	5.93285	5.39749	4.69609	6.40206	6.91687	6.66147
2	2.53457	1.67088	1.28119	1.5899	2.45497	3.20877	1.61756	1.40736	2.0248	3.14698	4.20223	2.70158	1.88768	2.38402	2.93754	0.931298	0.345436	0.376421	0.421252	1.54755	2.1504	0.575636	0.489379	1.3475	3.12206	3.24855	1.67053	1.2048	1.96702	3.08034	4.56785	4.10414	3.45799	4.28105	5.20125	4.765	3.36582	3.51539	3.97827	5.3641	4.81579	3.68343	3.10391	3.85024	5.06187	3.26564	2.575	2.23113	2.8126
2	5.319	5.67113	3.82245	3.73851	3.60166	5.80184	5.88121	6.35117	5.30866	3.36024	5.44394	5.61563	5.63532	4.51205	3.37652	4.20691	4.69083	3.56461	3.48291	3.38202	4.81185	5.03773	5.88387	5.17535	3.22421	4.81037	5.24275	5.35766	4.47759	3.53238	5.89973	6.29127	4.35466	4.25375	4.08395	6.88848	7.09013	7.62697	6.58474	3.91216	6.78558	7.52127	7.25644	6.31061	4.72078	2.83188	3.15207	1.96614	1.87855
2	2.85927	2.92409	2.78516	2.73408	2.71454	2.67339	3.79065	2.71268	2.68691	2.66863	1.78652	2.06226	2.61915	2.61039	0.498702	5.21158	5.28196	5.36841	5.29126	5.24258	4.99768	6.59886	5.33524	5.2813	5.25854	4.03669	4.88274	4.7771	4.79046	2.35465	2.97389	3.01681	3.01582	2.98481	2.93643	2.76607	4.18121	2.99699	2.94502	2.92212	1.94131	3.16281	3.30524	3.2824	1.0224	2.18118	2.24616	2.36802	2.28837
2	0.563874	0.570937	0.566933	0.647599	0.569451	1.3614	1.3988	1.219	1.8824	1.60024	2.89436	2.09573	2.82727	2.96231	2.59069	0.456721	0.472939	0.458689	0.458668	0.450173	1.5616	1.24825	0.86365	1.55224	1.45251	3.17959	2.27505	3.45129	2.90898	2.35039	0.243059	0.208193	0.213246	0.261692	0.260904	0.884078	0.749222	0.440465	0.767928	0.561695	1.78026	0.921256	0.948929	1.54804	1.10558	1.15567	1.10052	1.00349	0.727397
2	4.33058	4.28614	4.67094	4.532	4.54862	3.27162	2.77835	2.92275	2.78964	2.78421	1.02111	0.313325	0.473651	1.20249	1.06355	5.23221	5.28777	6.1226	6.07801	6.09177	3.29672	3.88049	4.31468	4.45041	4.40763	1.20819	0.825795	1.29039	1.1012	1.30082	6.51961	6.52103	6.62976	6.53473	6.50847	4.12308	4.61803	5.31101	4.09436	4.05692	1.54624	1.6519	1.77478	1.13749	0.523663	5.1397	5.14552	6.76299	6.7008
2	2.01272	1.39889	0.985095	0.828769	0.724932	2.07471	1.42057	1.0383	0.478687	0.95533	0.448553	0.858467	0.802459	1.39851	3.30079	2.37267	1.41445	0.489482	0.468268	0.504231	2.35947	0.718828	0.6745	0.76099	2.13203	0.594627	2.17135	2.2145	2.64705	3.80984	4.75158	3.32343	2.09338	2.05881	1.87397	3.88485	3.2931	2.71363	1.41742	0.961686	1.8355	0.769825	0.569931	0.782568	2.28255	2.41468	1.58423	1.09996	0.91604
2	1.99506	2.78482	3.58874	3.59427	3.5076	0.334009	0.811348	1.82257	2.13546	2.34872	1.97405	1.31584	1.97941	1.79995	2.77851	4.21949	4.00811	4.11538	4.08548	4.14999	1.62981	2.59068	3.57792	2.17138	2.16807	0.473263	0.710758	0.302409	0.498223	1.74983	4.3377	4.4016	4.29439	4.27017	4.42265	2.26279	3.48082	3.89413	3.30536	3.35571	0.758725	0.904807	0.443479	0.412176	1.58884	3.89859	3.98843	4.33925	4.28906
2	7.19768	7.21683	8.03641	8.48456	8.59756	5.59996	6.69723	8.84561	8.96067	8.24936	4.29364	6.1407	7.01137	7.37242	6.23734	4.62638	4.60456	5.20808	5.95664	6.00818	3.55126	4.2455	5.88211	5.92986	5.69604	2.44291	4.03012	4.17578	4.77918	3.55016	6.42134	6.38269	6.97172	7.25519	7.39205	4.91457	5.73983	7.81982	7.63519	7.0193	3.81804	5.49559	5.86602	6.78642	4.97868	6.88671	6.86231	7.5858	8.18339
2	0.448376	0.491199	0.91137	2.40911	3.15228	0.497912	0.531325	0.676445	1.35535	2.23665	4.70684	1.31862	0.820058	1.81151	2.6046	1.68778	1.81707	0.682042	0.670376	1.49502	1.9382	1.8856	2.07389	0.643052	0.674194	0.845193	0.86758	1.28534	0.449556	1.42145	4.1203	4.37436	3.95167	3.15879	2.76406	3.8672	3.9127	4.87068	3.33785	2.85679	10.3624	2.26672	3.42718	2.32659	2.25621	2.826	3.47961	2.73091	1.76259
[truncated: 11 more columns]
