# Supplementary material for: Electrophysiological Evidence for Domain-General Inhibitory Control during Bilingual Language Switching
Source: PLoS One. 2014 Oct 24;9(10):e110887. doi: 10.1371/journal.pone.0110887 (PMC4208819; doi:10.1371/journal.pone.0110887)
Supplement: Table S6 — LPC amplitude data. (XLS) [file pone.0110887.s006.xls]

## Sheet: Sheet1
"1"represents high-IC group,"2"represents low-IC group.
"11"repsents Chinese repeat trials,"22"represents English repeat trials, "12"represents English switch trials, "21"represents Chinese repeat trials.
inhibitory control	F311	F111	FZ11	F211	F411	FC311	FC111	FCZ11	FC211	FC411	C311	C111	CZ11	C211	C411	F322	F122	FZ22	F222	F422	FC322	FC122	FCZ22	FC222	FC422	C322	C122	CZ22	C222	C422	F312	F112	FZ12	F212	F412	FC312	FC112	FCZ12	FC212	FC412	C312	C112	CZ12	C212	C412	F321	F121	FZ21	F221
1	15.1015	15.1513	16.3855	16.4048	18.1273	12.4739	16.0633	16.2739	15.8819	15.4088	14.0438	14.8302	15.4377	16.6735	14.2213	8.95087	8.96108	10.253	10.7391	10.844	8.45887	9.48032	11.0413	11.0893	10.2654	9.63298	11.714	10.6269	11.8067	9.32286	12.6266	12.7462	14.3379	14.5115	14.2459	11.8007	13.065	15.5595	14.3359	13.4521	13.3005	14.5597	14.7332	15.4149	12.4018	6.16431	6.27685	7.54351	8.03105
1	8.00543	8.29027	9.93547	9.92552	11.0735	8.18669	9.74834	9.89268	10.6132	11.3152	8.23031	9.91234	10.2859	10.5524	11.2306	5.24075	5.27224	6.23006	6.09146	7.49514	5.97037	6.3123	6.43192	6.70301	7.45994	6.05474	6.97234	6.91907	7.24171	7.39044	5.04705	5.19699	6.88593	6.8221	8.69748	5.73704	6.835	7.10295	8.41762	9.16713	5.81389	7.69074	9.11781	8.89755	9.41523	5.6002	5.68158	7.2945	7.20629
1	6.00352	5.63572	5.56718	5.16935	5.15831	6.83598	6.48809	5.81736	5.97841	5.55293	8.37049	7.14652	6.65671	6.21425	6.53594	6.46631	5.99373	6.16748	5.9247	5.91335	7.67784	7.9256	6.12715	6.28003	6.50002	9.83223	8.39213	7.76685	7.52673	7.8681	4.87699	4.27059	5.15399	4.717	4.68547	6.71021	6.682	5.5034	5.70628	6.17441	9.05174	7.65406	7.35832	7.30019	7.89507	4.37182	3.19653	3.63832	4.26719
1	4.45466	4.45033	5.80096	6.86636	7.29791	4.24839	4.77722	4.48398	5.30195	6.45721	4.76295	4.56149	4.43304	5.34202	5.65497	3.81932	3.82578	6.02982	7.16873	6.97815	3.72185	3.94605	4.28615	5.4087	7.19464	4.29078	4.03859	4.21743	5.38409	5.87532	3.69827	3.71556	6.17428	7.33176	7.54794	3.80279	4.278	4.76222	5.81567	7.45855	4.58784	4.34959	4.69053	5.84433	6.6935	3.04804	3.03983	5.30206	6.81124
1	5.2576	5.85292	6.11779	8.26491	8.87808	4.53689	6.52304	7.47796	7.88786	7.85278	4.2382	4.48536	6.38673	6.97158	6.77905	5.90219	6.66074	6.98014	9.97433	9.45537	5.11574	7.7988	9.7714	9.62252	8.74574	4.80146	4.97598	8.96682	8.78901	7.62538	8.82641	9.62678	10.0606	13.3336	13.7019	7.85766	10.757	11.4844	12.6984	12.6574	7.42839	7.88278	10.4743	11.1545	11.3438	8.48274	8.85059	8.92235	9.88088
1	3.70248	3.52076	2.05022	1.09018	1.55389	4.14548	2.79235	1.34156	2.69383	1.3449	3.8821	0.851827	2.31057	2.76322	2.54535	2.28123	1.63491	0.46111	1.1242	1.01529	2.81508	0.562917	0.594297	0.635808	0.948398	3.19723	0.527295	1.64894	1.18535	1.70832	5.3848	5.4804	4.51428	3.42164	3.39898	6.14417	4.121	3.78281	4.12312	4.18278	5.78092	3.91045	4.32664	4.44673	4.23372	2.8615	2.04657	1.3506	0.87374
1	4.45688	6.78772	6.18702	6.25583	5.85145	5.2506	6.62124	7.2561	6.41995	5.93185	6.04085	7.10144	6.11791	7.057	6.30794	3.85345	6.42171	5.94809	5.61567	5.03127	4.46477	6.38047	6.86991	6.34572	5.49484	5.10186	6.5523	5.83159	6.91578	5.94603	3.01357	5.74585	4.80833	4.22131	3.41599	3.90446	5.754	6.35372	5.23413	4.27281	4.27065	5.96582	5.72172	6.34817	5.24618	5.06007	7.98961	6.83975	6.20885
1	6.5972	6.56229	5.61933	7.0644	7.55406	5.67644	4.53984	4.99117	5.56006	7.68272	6.15948	4.46351	4.52887	5.34335	7.32296	5.61763	5.48796	4.84862	6.483	6.45147	3.94001	2.73434	3.38316	4.07798	6.04342	4.12533	2.30359	1.69918	3.2033	5.35938	4.37168	4.12739	3.5689	5.3906	6.20871	3.47499	2.845	3.17621	4.31934	6.28071	4.31351	2.87669	3.25979	4.09968	6.72594	4.42801	4.29145	2.86308	5.26331
1	2.63173	2.45723	6.7779	5.84854	5.68574	6.32369	6.43128	6.43784	6.41766	5.2956	8.50372	8.70937	9.54671	9.34827	7.62122	3.21041	2.22354	5.17428	4.3766	4.12943	6.12772	5.76797	5.26282	5.22925	3.95795	8.51443	8.19101	8.22784	8.30247	5.83477	2.1908	2.03862	5.50199	5.47797	5.21715	5.3384	5.478	5.34455	5.29592	4.70305	7.65855	7.92393	8.66316	8.33746	6.69058	1.07036	0.737991	3.71676	3.23345
1	3.04868	2.17847	4.52313	4.5631	4.58336	3.08143	3.92671	5.04512	5.86715	5.88077	3.99542	5.43362	5.44997	5.47035	4.48216	5.66069	1.16039	1.42959	1.47545	1.46714	1.11103	1.68118	2.47923	3.33297	3.34763	2.13528	3.78015	3.97185	3.96463	2.82069	1.43756	4.49007	6.85886	6.93872	6.93	5.66223	6.488	7.17459	8.32063	8.3544	6.80446	7.78088	7.67977	7.67624	6.86061	4.9808	0.956343	1.76273	1.87515
1	14.4811	14.3159	13.347	12.6613	12.868	10.85	10.8518	12.0472	11.7924	11.5467	10.2163	10.9267	10.8697	10.2792	9.49478	9.75007	9.57172	7.90153	8.12175	8.35512	7.35462	6.84597	7.38877	7.49993	7.46257	7.28118	7.20021	6.63527	6.29361	5.83221	10.8334	10.7268	9.98412	10.0946	10.225	8.30143	7.848	8.76536	8.9048	8.77981	7.72283	7.84929	6.89067	6.85841	6.5643	11.3491	11.1119	9.07807	9.00653
1	1.9704	1.91189	1.55551	1.78969	1.71747	3.14132	1.94247	1.23387	1.85862	2.45215	4.39417	2.55213	2.67	1.55013	2.05886	1.54557	1.47969	0.90629	1.27229	1.62341	2.89116	2.82698	1.60471	2.39989	2.37886	4.56414	2.98736	3.82465	2.75516	2.47972	1.37968	1.29921	1.6591	1.56722	1.4449	2.60807	2.764	1.86752	2.54641	2.82384	4.59672	4.37529	3.83045	2.50915	2.92046	1.27987	1.26071	1.42791	1.19143
1	7.9073	7.75	8.12165	8.7724	9.79452	8.63398	8.15661	8.15924	9.20926	11.225	10.0546	10.1282	10.3444	11.2092	8.67643	8.95479	8.79423	7.86666	8.86932	10.0705	10.3734	9.40597	9.42239	10.0592	11.769	11.3625	11.673	11.6777	12.3275	8.98346	7.84758	7.74839	8.08355	8.8435	9.76927	8.66898	8.733	8.73146	10.1428	11.8613	10.3695	10.9951	11.9097	12.9487	10.5416	4.50762	4.47135	4.53111	5.42091
1	3.51623	3.54393	3.56744	3.32689	3.37632	4.49011	4.86254	5.06098	4.39517	3.29246	5.10237	5.82705	5.92073	5.24983	4.53112	1.54268	1.58601	1.54252	1.3898	1.55153	3.19767	3.3951	4.14448	3.43467	3.12602	4.32711	5.0657	5.61197	4.78839	4.57457	2.40257	2.38021	2.50226	2.36183	2.39801	3.58574	4.528	5.17421	4.28498	3.14218	4.22069	5.29532	6.09539	5.43393	4.80768	3.00987	3.02903	3.02351	2.85589
1	0.941647	0.912719	0.702377	0.7695	0.800056	0.545013	0.697571	1.04177	1.01655	0.990663	0.967962	1.0441	0.891515	1.08751	0.977846	1.12961	1.09593	1.26021	1.36027	1.36577	1.44311	1.06582	1.89666	1.96065	1.89782	2.16576	1.75467	1.88069	1.89342	1.51383	1.59394	1.61126	1.61179	1.5392	1.51425	1.25277	1.58	1.62216	1.6219	1.61128	0.997011	1.34103	1.75568	1.61712	1.33715	1.42857	1.1253	0.795469	0.797565
1	2.74317	2.74915	2.70595	2.68755	2.75377	3.59033	3.63302	3.66295	3.36375	3.34223	4.98294	4.16684	3.93523	3.46238	3.49018	2.29906	2.28992	2.25327	1.91311	1.91218	3.31385	3.30854	3.26006	2.5432	2.53275	4.47404	3.72624	3.64574	2.9303	2.89823	2.87417	2.87642	2.78771	3.624	3.67063	3.96651	3.965	3.965	4.28224	4.3002	5.51413	4.58388	4.76774	4.62757	4.644	2.9126	2.89045	2.86118	3.15608
1	2.16462	3.10347	3.97587	4.32042	5.31169	3.35552	3.60381	3.67433	4.51506	4.89462	3.94549	4.1182	4.45123	5.02132	5.65234	3.86432	4.32861	4.72987	5.00045	6.14423	3.83198	4.12652	3.76477	4.55515	4.89042	3.64026	3.98764	4.18595	4.38957	5.06405	8.29715	8.72114	9.89827	10.2035	10.8841	8.2044	8.709	8.5963	9.17905	8.98271	8.20018	8.39532	8.75478	8.758	9.14214	0.948681	1.14451	1.27318	1.05849
1	2.675	2.58039	2.67593	2.51698	2.45679	0.258882	0.824237	1.29524	1.24984	0.294488	2.70288	2.17325	3.25436	1.6925	1.97383	3.30276	3.23216	3.27862	3.12657	3.10235	0.299918	0.87452	1.23493	1.18631	0.381525	2.91636	2.84885	4.73944	2.40741	2.28407	3.53539	3.43132	3.49906	3.35039	3.29265	1.03364	1.398	1.34825	1.30747	0.723532	2.67354	2.53083	4.40939	2.10651	2.11289	1.51592	1.33687	1.48953	1.34611
1	4.90142	4.75122	4.88991	4.7722	4.84599	5.08461	5.50502	5.45239	5.80233	5.68528	6.385	6.02458	6.22576	6.14873	5.87413	3.71557	3.54993	3.6722	3.29928	3.37833	3.72801	4.06595	3.98205	3.8456	3.63378	4.92648	4.59143	4.7581	4.51846	4.09384	4.24046	4.1558	4.34426	4.58287	4.60247	4.33366	4.567	4.48452	5.25866	5.24048	4.81327	4.74944	5.01549	5.28592	5.17981	4.35851	4.24968	4.39622	4.53815
1	3.94582	3.91877	4.26855	4.39806	4.4519	3.9805	3.9369	3.98609	4.03599	4.51662	8.46444	7.0603	7.21752	7.21574	6.88929	3.42583	3.42454	4.71786	4.94437	5.03987	3.53711	3.5698	4.70535	4.95875	5.12601	6.92499	7.25551	7.69309	7.70461	7.03956	5.28662	5.3486	5.33582	5.51484	5.63292	5.35816	5.278	5.83927	6.07003	5.70832	7.82462	8.81001	8.65679	8.6574	7.93846	6.63157	6.55418	6.84364	7.0938
1	3.92146	3.78347	3.84363	4.30107	3.54177	4.79745	4.49235	4.29473	4.33112	4.24615	4.74318	4.77046	5.46994	5.39705	3.82735	5.27207	5.28388	5.34548	5.48547	4.65103	5.94854	5.95985	5.89892	5.79085	4.75233	5.60057	5.65953	7.05588	6.69487	4.16342	3.19158	3.56661	3.68395	4.2964	3.67381	4.41814	4.652	4.86462	4.79927	4.38717	4.79887	4.81936	5.74926	5.54325	4.34354	1.69462	1.82641	1.85521	2.60575
2	0.839801	0.354316	1.28951	1.1487	3.08836	1.73666	1.20701	1.40072	2.1237	3.08897	0.883216	1.79047	1.6513	1.89863	2.915	1.29857	0.939427	2.63523	2.63502	4.08125	2.47477	2.16338	2.73311	3.52912	4.32424	1.30094	2.83757	3.0343	3.36778	4.39425	1.82327	1.18039	2.36055	2.15786	3.18494	2.00617	1.708	1.97138	2.30807	2.69313	1.20483	2.13132	1.84658	1.9629	2.46314	1.58802	0.427473	2.03518	1.89066
2	5.1163	4.17944	3.97824	4.17157	5.42872	7.39683	5.60994	5.2929	5.29087	5.56722	7.9275	8.44427	7.99551	7.26443	5.3044	2.5627	2.79989	3.17926	3.77655	3.48481	3.77796	3.98956	3.86217	3.87238	2.57706	5.24524	6.52524	6.23032	5.18276	2.3138	6.50798	6.11094	6.02032	6.69858	6.10993	7.7806	7.004	6.63124	6.66941	5.95103	7.33285	8.94174	8.92158	8.34363	5.45179	7.02996	6.50511	6.12211	6.06897
2	2.35692	1.97769	2.68139	2.59138	3.21175	2.25032	1.92176	3.27503	3.49785	3.49943	3.2229	3.29129	4.15948	4.14879	4.08453	0.515786	2.7731	3.62323	4.19686	3.67505	0.500122	1.25718	4.17754	4.47741	4.26095	0.802949	0.473304	3.88805	3.93282	4.04358	1.69724	0.873483	1.40168	1.86767	2.23627	1.61796	2.546	2.97952	2.90792	3.22402	2.04297	2.92043	4.52184	4.47692	4.24867	1.78548	3.65032	0.727484	0.499522
2	1.4521	2.32095	4.6363	4.11402	4.74264	1.24832	3.84592	6.33913	6.64122	7.5672	5.32822	7.15482	8.0547	8.59407	9.16645	3.81989	4.51022	6.75922	5.51828	5.28907	2.90881	5.9729	9.06522	7.80434	7.6683	5.63275	8.15837	9.02794	10.3426	9.28444	3.08957	3.56203	3.92284	4.60837	7.05148	3.12976	3.223	5.14205	5.79042	7.62319	4.88902	5.72286	5.65262	6.76394	8.29142	6.56904	6.14486	7.10824	7.13905
2	2.03659	2.01665	3.60995	4.3591	4.39542	3.23348	4.01308	4.42305	5.21167	5.24899	4.38532	5.48348	5.34158	5.6565	6.32918	0.295866	0.286776	2.40515	3.12278	3.14852	1.66474	2.46918	3.40018	3.99444	4.19932	2.99726	3.99755	3.84032	3.81034	4.8315	3.19161	3.19241	5.76943	6.84624	6.87519	4.1767	5.445	6.46623	7.43606	7.58816	5.02531	6.71525	6.77411	7.30926	8.19434	0.734809	0.730571	1.62775	2.32575
2	9.03938	9.03829	8.6694	8.16403	8.14401	9.06868	9.11481	10.3865	9.51423	8.95167	11.4792	11.5804	10.6616	10.6281	7.4749	8.68817	8.69434	8.1134	8.22272	8.20705	8.74648	8.80066	10.5101	9.4147	9.67207	12.2886	12.6678	11.5397	11.3582	8.0258	5.41537	5.41554	5.22523	5.63113	5.64896	5.4463	5.511	7.36798	7.10291	7.39122	8.32231	8.68304	8.36905	8.16335	6.10286	7.39875	7.38151	6.82865	7.31762
2	7.05247	2.54486	2.08195	6.75229	4.7342	5.32792	5.1236	1.82341	3.33689	6.11615	5.07197	1.99276	3.57248	4.07597	3.74819	5.24332	1.94247	1.25305	5.98965	4.7673	3.72307	2.33903	2.83309	1.90057	5.68139	4.51545	1.53256	4.75474	5.07528	4.32276	4.32184	0.74469	0.718948	5.25519	4.36544	3.48316	0.511	0.646207	1.34081	3.38718	3.97661	0.5486	2.37628	3.11823	1.51286	4.67788	1.8172	1.24418	4.83381
2	4.23804	5.24796	6.22251	6.24477	6.62383	4.19516	5.96559	5.67712	6.32016	6.63238	5.41226	6.07438	5.69301	5.94557	4.71309	2.01814	1.85364	2.64125	3.13177	3.10197	2.43266	1.90796	2.83643	3.01365	3.54214	2.56062	2.58896	2.63985	2.49345	2.40262	6.06986	6.63978	7.29883	7.25699	7.99977	5.65837	6.561	7.13039	7.59339	7.4186	6.63921	6.82587	7.5521	7.51807	7.08896	3.54604	5.08294	6.09901	6.33078
2	1.29067	1.31333	1.26834	1.98039	2.86506	1.2634	1.33528	1.28655	2.10107	2.84222	1.42459	1.36764	1.50037	2.48134	2.44269	1.35217	1.41566	1.25869	1.5238	2.02581	1.22541	1.29683	1.30179	1.89365	2.60588	1.30791	1.48971	1.5133	2.18134	2.79294	1.01326	1.08245	1.28279	2.42071	3.09271	1.0503	1.107	1.39313	2.96137	3.265	1.09458	1.61488	1.69936	2.8855	3.43667	1.80886	1.96749	1.61	1.2735
2	4.03009	4.0173	3.92168	4.35796	4.8565	4.95406	4.28353	3.67884	3.92755	4.7063	5.21843	4.35429	4.2406	4.12699	4.1458	4.78831	4.64586	4.63987	5.02289	6.13844	5.6298	4.98412	4.40244	5.08504	6.06533	5.98474	5.05469	4.58648	5.14889	5.58945	4.91395	4.96201	5.34417	5.61685	6.20618	5.38596	5.442	5.25955	5.58407	5.80365	6.05446	5.89974	5.45718	5.53116	5.15761	4.51981	4.32578	3.95736	4.17174
2	3.28007	3.95748	4.39271	4.53227	4.50473	13.624	4.54549	4.12797	4.39686	3.94559	5.60966	5.51161	5.50797	4.86995	4.31447	5.65341	5.95892	6.52246	6.63393	6.62736	7.42223	7.1139	7.1627	7.08092	6.71409	8.11292	8.01116	7.73703	7.58978	6.77217	3.81615	4.83631	5.6345	5.67185	5.71108	9.74648	4.881	5.11778	5.35221	4.83249	4.94792	5.30817	4.74225	4.9513	4.59662	3.29603	3.40723	3.9003	3.98579
2	0.526299	0.732128	0.925577	0.864449	0.874019	0.829803	0.818452	0.933394	0.924484	0.894489	0.497062	1.73456	1.29655	1.86777	1.21524	0.356353	1.47913	2.81811	2.84537	2.85151	3.36231	3.43659	3.66329	3.68904	3.71	2.33391	4.41386	3.75483	5.69468	4.69702	1.61648	0.910377	1.10549	1.02279	1.04107	0.336359	0.327	0.302671	0.296458	0.293551	0.402427	0.307144	1.22905	0.816754	0.347902	0.614976	0.53192	0.952865	1.15279
2	2.86261	2.51253	2.11561	3.08331	4.0429	3.01838	2.09425	2.24166	2.2301	3.60894	3.37537	2.324	1.46511	1.11356	2.30051	2.9667	2.59803	2.53998	3.45981	4.49212	3.20296	2.32	2.65242	2.60828	4.25737	3.0422	2.07436	1.52825	1.40116	2.69797	7.51702	7.56585	7.08308	8.45937	9.28841	7.21721	6.446	7.13503	6.54334	7.52994	6.1301	5.78615	5.18515	4.68541	5.74015	1.64127	1.62657	1.44614	2.39399
2	0.907498	0.804471	1.33352	1.39766	1.43775	0.485628	0.556569	1.12078	1.83292	1.70215	1.68391	2.34784	2.72367	3.18737	3.81514	0.749866	0.768582	1.2044	1.28009	1.36208	0.653746	0.671824	0.788673	1.40203	1.64979	1.73127	2.24288	2.58436	3.03488	3.33679	1.8447	1.47115	0.583667	0.609336	0.682975	0.824968	0.74	0.524794	1.09543	0.980226	0.567126	1.21102	2.1921	2.55483	2.8015	1.14589	1.15012	2.20961	2.2638
2	5.3864	5.30045	5.11836	5.03846	5.03723	5.42201	5.24798	5.08358	5.07649	5.07046	5.98307	6.83223	6.49624	6.40939	5.8177	2.25192	2.20075	2.76972	2.709	2.71702	2.25457	1.98348	2.6513	2.67619	2.66854	2.73763	3.06965	3.53905	3.3903	2.90164	4.66427	4.61067	4.27811	4.24323	4.24266	4.77801	4.084	4.27159	4.28208	4.26994	5.33839	4.93741	4.99198	4.91521	4.89692	4.99511	4.95349	5.33345	5.28641
2	2.77938	2.86764	3.23443	3.21248	3.0633	3.7598	4.58688	4.72409	4.67724	3.99006	5.32014	5.17139	5.63885	5.36672	3.69357	5.15466	5.2814	5.96697	6.05595	5.95972	6.20719	6.87102	6.54191	6.8193	6.42923	6.96977	7.07407	6.30969	6.9432	5.70768	2.72312	2.83817	3.60458	3.7449	3.6259	3.19983	4.101	4.03472	4.21586	3.7838	3.91	3.76485	4.18486	4.42196	3.28201	0.750485	0.883932	1.46021	1.81368
2	6.41102	6.43705	6.09983	6.30013	6.23874	6.10781	7.38692	7.66431	7.19671	7.14641	7.56824	9.21465	9.81156	10.9295	10.0961	3.44216	3.44161	2.92203	3.11566	3.10052	4.07612	3.94379	4.54609	4.28504	4.34963	5.64126	6.6779	6.58152	7.17304	6.39963	3.44101	3.4751	3.93462	4.06473	4.08864	5.27954	5.396	5.53333	6.38636	6.38519	6.62518	7.20213	7.82164	8.91537	8.42803	5.43284	5.43215	4.56875	4.73203
2	1.74714	2.65755	3.39706	3.11762	3.16083	0.274295	2.46628	2.45848	2.737	1.81427	1.98271	4.46659	4.07876	3.26686	1.9793	1.5308	2.82208	4.45956	4.13579	4.21849	0.500918	3.16276	2.76887	2.74898	2.58309	1.35365	5.67232	5.34257	4.16776	1.95105	2.35255	0.734517	1.80275	1.47218	1.53502	2.86007	0.653	0.666755	0.751213	0.543777	1.13111	3.85502	3.00543	2.52892	1.51798	0.664174	1.1204	1.45646	1.28873
2	2.73845	3.21206	1.9776	1.83494	1.96487	4.17747	4.40388	4.12929	1.71304	1.10944	4.69983	5.50716	6.77761	5.60762	5.93405	0.726432	1.99186	1.22431	1.15506	0.994263	3.16151	3.58277	3.28751	2.06566	1.08814	4.60839	5.00107	5.91154	5.49417	5.202	2.63178	4.63535	3.96445	3.91976	3.85957	5.0483	5.464	6.10301	3.79864	2.68675	5.6633	7.13321	7.28249	7.13881	6.9291	2.98176	3.57957	4.05571	3.99167
2	3.46572	3.5491	3.45034	2.81037	2.85604	3.53508	4.05744	4.70273	3.90649	3.04492	3.37392	3.31978	4.8803	3.80101	2.55455	6.59442	6.74773	6.98926	5.87257	5.89534	6.20027	7.11843	8.05301	7.2102	5.50037	6.02686	5.69565	8.06549	6.45356	5.6532	6.40484	6.52753	6.59363	5.8155	5.73706	6.07276	6.924	7.56713	6.92266	5.64403	5.07176	5.12336	7.19549	5.518	5.37702	4.28346	4.38434	4.5864	3.64734
2	5.23841	4.56729	5.46775	6.25374	6.36785	5.98221	5.88396	5.16441	5.97481	5.96182	10.4557	7.37744	6.3524	6.32696	5.24878	4.94005	4.433	5.42516	6.32818	6.04374	5.78597	5.80538	5.1168	5.96229	5.75217	15.8536	7.15028	6.56354	6.82392	5.21286	2.69634	2.16751	2.42576	2.98909	2.80502	4.13117	4.46	3.11529	4.16445	3.29767	0.534001	6.90548	5.2977	5.21989	2.974	2.22934	1.3711	2.37702	3.00012
[truncated: 11 more columns]
